# Supplementary material for: Advanced Oxidation Protein Products Are Strongly Associated with the Serum Levels and Lipid Contents of Lipoprotein Subclasses in Healthy Volunteers and Patients with Metabolic Syndrome
Source: Antioxidants (Basel). 2024 Mar 11;13(3):339. doi: 10.3390/antiox13030339 (PMC10968302; doi:10.3390/antiox13030339)
Supplement: Supplementary file 1 [file antioxidants-13-00339-s001.zip]

Archive with 36 entries (36 files):
- Figure S1.pdf
- Results S1.pdf
- Table S1.pdf
- Table S10.pdf
- Table S11.pdf
- Table S12.pdf
- Table S13.pdf
- Table S14.pdf
- Table S15.pdf
- Table S16.pdf
- Table S17.pdf
- Table S18.pdf
- Table S19.pdf
- Table S2.pdf
- Table S20.pdf
- Table S21.pdf
- Table S22.pdf
- Table S23.pdf
- Table S24.pdf
- Table S25.pdf
- Table S26.pdf
- Table S27.pdf
- Table S28.pdf
- Table S29.pdf
- Table S3.pdf
- Table S30.pdf
- Table S31.pdf
- Table S32.pdf
- Table S33.pdf
- Table S34.pdf
- Table S4.pdf
- Table S5.pdf
- Table S6.pdf
- Table S7.pdf
- Table S8.pdf
- Table S9.pdf
